# Supplementary material for: Exploring the Potential of Extracts from Sloanea medusula and S. calva: Formulating Two Skincare Gels with Antioxidant, Sun Protective Factor, and Anti-Candida albicans Activities
Source: Pharmaceuticals (Basel). 2023 Jul 11;16(7):990. doi: 10.3390/ph16070990 (PMC10384365; doi:10.3390/ph16070990)
Supplement: Supplementary file 1 [file pharmaceuticals-16-00990-s001.zip]

Archive with 1 entries (1 files):
- pharmaceuticals-2472141-supplementary.pdf
